# Supplementary material for: Bismuth-Decorated Honeycomb-like Carbon Nanofibers: An Active Electrocatalyst for the Construction of a Sensitive Nitrite Sensor
Source: Molecules. 2023 May 4;28(9):3881. doi: 10.3390/molecules28093881 (PMC10180303; doi:10.3390/molecules28093881)
Supplement: Supplementary file 1 [file molecules-28-03881-s001.zip]

Archive with 1 entries (1 files):
- molecules-2382072-supplementary.pdf
